# Supplementary material for: A taxonomic review of the Neoserica (sensu lato) abnormis group (Coleoptera, Scarabaeidae, Sericini)
Source: Zookeys. 2014 Sep 8;(439):27–82. doi: 10.3897/zookeys.439.8055 (PMC4196255; doi:10.3897/zookeys.439.8055)
Supplement: XML Treatment for Neoserica (s. l.) taunggyiana [file zookeys.439.8055-treatment5.xml]

<!DOCTYPE tp:taxon-treatment
  PUBLIC "-//TaxonX//DTD Taxonomic Treatment Publishing DTD v0 20100105//EN" "tax-treatment-NSO.dtd">
<tp:taxon-treatment xmlns:tp="http://www.plazi.org/taxpub"><tp:treatment-meta><kwd-group><label>Taxon classification</label><kwd><named-content content-type="kingdom">Animalia</named-content></kwd><kwd><named-content content-type="order">Coleoptera</named-content></kwd><kwd><named-content content-type="family">Scarabaeidae</named-content></kwd></kwd-group><mixed-citation publication-type="journal"><person-group><name><surname>Ahrens</surname><given-names>Dirk</given-names></name><name><surname>Liu</surname><given-names>Wan-Gang</given-names></name><name><surname>Fabrizi</surname><given-names>Silvia</given-names></name><name><surname>Bai</surname><given-names>Ming</given-names></name><name><surname>Yang</surname><given-names>Xing-Ke</given-names></name></person-group><article-title>A taxonomic review of the <italic>Neoserica</italic> (sensu lato) <italic>abnormis</italic> group (Coleoptera, Scarabaeidae, Sericini)</article-title><source>Zookeys</source><day>8</day><month>9</month><year>2014</year><volume>2014</volume><issue>439</issue><fpage>27</fpage><lpage>82</lpage><pub-id pub-id-type="doi">10.3897/zookeys.439.8055</pub-id></mixed-citation></tp:treatment-meta><tp:nomenclature><tp:taxon-name>
                        <tp:taxon-name-part taxon-name-part-type="genus">Neoserica</tp:taxon-name-part>
                        (<tp:taxon-name-part taxon-name-part-type="sensu">s. l.</tp:taxon-name-part>)
                        <tp:taxon-name-part taxon-name-part-type="species">taunggyiana</tp:taxon-name-part>
                        <object-id xmlns:xlink="http://www.w3.org/1999/xlink" content-type="zoobank" xlink:type="simple">http://zoobank.org/7A8ABD11-3E21-4D8A-9544-B5FE998A67CC</object-id>
                    </tp:taxon-name><tp:taxon-status xmlns:xlink="http://www.w3.org/1999/xlink" xlink:type="simple">sp. n.</tp:taxon-status><xref ref-type="fig" rid="F2">Figs 2F–I</xref><xref ref-type="fig" rid="F9">, 9</xref><!--PageBreak--><!--PageBreak--><!--PageBreak--><!--PageBreak--><!--PageBreak--></tp:nomenclature><tp:treatment-sec sec-type="Type material examined"><title>Type material examined.</title><p>Holotype: ♂ “Burma (Myanmar) SW Shan state Taunggyi J. Rejsek 1.–18.6.1997/ Coll. Dirk Ahrens” (ZFMK).</p></tp:treatment-sec><tp:treatment-sec sec-type="Description"><title>Description.</title><p>Body length: 12.0 mm, length of elytra: 8.9 mm, width: 6.6 mm. Body oblong, dark brown, antennal club yellowish brown, anterior labroclypeus shiny, dorsal surface dull, opaque toment on elytra and pronotum less thick, with a light trace of shine, sparsely setose.</p><p>Labroclypeus slightly subtrapezoidal, distinctly wider than long, widest at base, lateral margins moderately convex and convergent anteriorly, anterior angles strongly rounded, anterior margin distinctly sinuate medially, margins moderately reflexed; surface slightly convex and shiny, basis with dull toment, punctation dense, anteriorly more sparse, behind the anterior margin with coarse punctures each bearing a long erect seta; frontoclypeal suture distinctly incised, flat and distinctly curved medially; smooth area anterior to eye approximately 1.5 times as wide as long; ocular canthus moderately long (length = 1/3 of ocular diameter) and slender, glabrous, with a fine terminal seta. Frons dull, with fine and sparse punctures, beside the eyes with a few erect setae. Eyes small, ratio diameter/interocular width: 0.52. Antenna with ten antennomeres, club with six antennomeres, straight, 1.2 times as long as remaining antennomeres combined; antennomere 5 subequal to length of club, antennomere 4 distinctly transverse, antennomere 3 half as long as pedicellus. Mentum elevated and slightly flattened anteriorly. Labrum distinctly produced medially, with a moderate median sinuation.</p><p>Pronotum moderately transverse, subtrapezoidal, widest at base, lateral margins evenly convex in the basal half, in anterior third nearly straight, throughout strongly convergent anteriorly, anterior angles very sharp and distinctly produced, posterior angles blunt, slightly rounded at the tip; anterior margin nearly straight, with a fine and complete marginal line; surface densely and finely punctate with minute setae in punctures; setae of anterior and lateral border sparse; hypomeron basally distinctly carinate, but carina only weakly produced. Scutellum moderately long, triangular with nearly straight sides, apex slightly rounded, with fine, dense punctures, with only minute setae.</p><p>Elytra oblong, apex slightly truncate, widest shortly behind the middle, striae weakly impressed, finely and moderately densely punctate, odd intervals narrower and distinctly convex with punctures concentrated along the striae, others evenly punctate and nearly flat, odd intervals with white scale-like, adpressed setae, otherwise only with very minute setae in punctures; epipleural edge fine, very narrow behind the middle, ending at the blunt external apical angle of elytra, epipleura only sparsely setose, apical border chitinous, with only a very fine fringe of microtrichomes (visible at 100× magnification).</p><p>Ventral surface dull, coarsely and densely punctate, metasternum sparsely covered with setae on the disc, glabrous on sides; metacoxa glabrous, with a few short setae laterally, posterior margin weakly convex; abdominal sternites finely and unevenly densely punctuate, nearly glabrous, with a transverse row of coarse punctures, each bearing a robust short seta. Mesosternum between mesocoxae half as wide as slender mesofemur. Ratio of length of metepisternum/metacoxa: 1/1.7. Pygidium weakly convex and dull, densely punctate, fine punctures mixed with coarser ones, without smooth midline, with a few semi-erect setae basally on sides, at apex with short, fine, moderately dense setae.</p><p>Legs slender; femora with two longitudinal rows of setae, finely and sparsely punctate between the rows; metafemur dull, anterior margin acute, behind anterior edge without serrated line, setae of anterior longitudinal row nearly completely lacking, posterior margin in apical half ventrally smooth and slightly widened, posterior margin dorsally distinctly serrated, on its basal portion with a few short setae. Metatibia slender and long, widest at apex, ratio of width/length: 1/3.9, sharply carinate dorsally, with two groups of spines, basal group just before the middle, apical group at three quarters of metatibial length, basally with a few robust but single setae; lateral face longitudinally convex, very finely, superficially and sparsely punctate, subdorsal longitudinal carina on lateral face present on about two third of metatibial length; ventral edge finely serrated, with four robust equidistant setae; medial face smooth, apex moderately concavely sinuate interiorly near tarsal articulation. Tarsomeres ventrally with sparse, short setae, laterally not carinate, protarsomeres smooth, meso- and metatarsomeres with a few very fine punctures; metatarsomeres ventrally glabrous, with a strongly serrated ridge ventrally and a sharp subventral carina immediately beside it, first metatarsomere slightly longer than following two tarsomeres combined and slightly longer than dorsal tibial spur. Protibia long, bidentate; anterior claws symmetrical, basal tooth of inner claw sharply truncate at apex.</p><p>Aedeagus: Fig. <xref ref-type="fig" rid="F2">2F–H</xref>. Female unknown.</p></tp:treatment-sec><tp:treatment-sec sec-type="Diagnosis"><title>Diagnosis.</title><p><italic><tp:taxon-name>Neoserica taunggyiana</tp:taxon-name></italic> is similar to <italic><tp:taxon-name>Neoserica abnormis</tp:taxon-name></italic> externally and in the general shape of male genitalia. It differs by the straight anterior margins of pronotum and, principally, by the shape of the parameres: the ventral lobe of left paramere is much longer and the basal (dorsal) lobe of right paramere is directed basally, rather than distally.</p></tp:treatment-sec><tp:treatment-sec sec-type="Etymology"><title>Etymology.</title><p>The new species is named according to the type locality, Taunggyi.</p></tp:treatment-sec><tp:treatment-sec><!--Section generated to contain objects referenced in tp:taxon-treatment.--><fig id="F2" position="float" orientation="portrait"><label>Figure 2.</label><caption><p><bold>A–E</bold> <italic><tp:taxon-name>Neoserica tonkinea</tp:taxon-name></italic> sp. n. (holotype), <bold>F–I</bold> <italic><tp:taxon-name>Neoserica taunggyiana</tp:taxon-name></italic> sp. n. (holotype) <bold>J–N</bold> <italic><tp:taxon-name>Neoserica euyunnanica</tp:taxon-name></italic> sp. n. (holotype) <bold>A, F, J</bold> Aedeagus, left side lateral view <bold>D, H, M</bold> Aedeagus, right side lateral view <bold>B, G, K</bold> parameres, dorsal view <bold>C, L</bold> aedeagus, ventral view <bold>E, I, N</bold> Habitus. Scale: 1 mm. Habitus not to scale.</p></caption><graphic xmlns:xlink="http://www.w3.org/1999/xlink" xlink:href="zookeys-439-027-g002.jpg" position="float" orientation="portrait" xlink:type="simple"/></fig><fig id="F9" position="float" orientation="portrait"><label>Figure 9.</label><caption><p>Distribution of the species of the <tp:taxon-name>Neoserica (s. l.) abnormis</tp:taxon-name> group: <italic><tp:taxon-name>Neoserica alloputaoana</tp:taxon-name></italic>, <italic><tp:taxon-name>Neoserica bairailingshanica</tp:taxon-name></italic>, <italic><tp:taxon-name>Neoserica cardamomensis</tp:taxon-name></italic>, <italic><tp:taxon-name>Neoserica huangi</tp:taxon-name></italic>, <italic><tp:taxon-name>Neoserica lamellosa</tp:taxon-name></italic>, <italic><tp:taxon-name>Neoserica natmatoungensis</tp:taxon-name></italic>, <italic><tp:taxon-name>Neoserica simplicissima</tp:taxon-name></italic>, <italic><tp:taxon-name>Neoserica taunggyiana</tp:taxon-name></italic>, <italic><tp:taxon-name>Neoserica trifida</tp:taxon-name></italic>, <italic><tp:taxon-name>Neoserica yingjiangensis</tp:taxon-name></italic>.</p></caption><graphic xmlns:xlink="http://www.w3.org/1999/xlink" xlink:href="zookeys-439-027-g009.jpg" position="float" orientation="portrait" xlink:type="simple"/></fig></tp:treatment-sec></tp:taxon-treatment>
