# Supplementary material for: A taxonomic review of the Neoserica (sensu lato) abnormis group (Coleoptera, Scarabaeidae, Sericini)
Source: Zookeys. 2014 Sep 8;(439):27–82. doi: 10.3897/zookeys.439.8055 (PMC4196255; doi:10.3897/zookeys.439.8055)
Supplement: XML Treatment for Neoserica (s. l.) kanphantensis [file zookeys.439.8055-treatment8.xml]

<!DOCTYPE tp:taxon-treatment
  PUBLIC "-//TaxonX//DTD Taxonomic Treatment Publishing DTD v0 20100105//EN" "tax-treatment-NSO.dtd">
<tp:taxon-treatment xmlns:tp="http://www.plazi.org/taxpub"><tp:treatment-meta><kwd-group><label>Taxon classification</label><kwd><named-content content-type="kingdom">Animalia</named-content></kwd><kwd><named-content content-type="order">Coleoptera</named-content></kwd><kwd><named-content content-type="family">Scarabaeidae</named-content></kwd></kwd-group><mixed-citation publication-type="journal"><person-group><name><surname>Ahrens</surname><given-names>Dirk</given-names></name><name><surname>Liu</surname><given-names>Wan-Gang</given-names></name><name><surname>Fabrizi</surname><given-names>Silvia</given-names></name><name><surname>Bai</surname><given-names>Ming</given-names></name><name><surname>Yang</surname><given-names>Xing-Ke</given-names></name></person-group><article-title>A taxonomic review of the <italic>Neoserica</italic> (sensu lato) <italic>abnormis</italic> group (Coleoptera, Scarabaeidae, Sericini)</article-title><source>Zookeys</source><day>8</day><month>9</month><year>2014</year><volume>2014</volume><issue>439</issue><fpage>27</fpage><lpage>82</lpage><pub-id pub-id-type="doi">10.3897/zookeys.439.8055</pub-id></mixed-citation></tp:treatment-meta><tp:nomenclature><tp:taxon-name>
                        <tp:taxon-name-part taxon-name-part-type="genus">Neoserica</tp:taxon-name-part>
                        (<tp:taxon-name-part taxon-name-part-type="sensu">s. l.</tp:taxon-name-part>)
                        <tp:taxon-name-part taxon-name-part-type="species">kanphantensis</tp:taxon-name-part>
                        <object-id xmlns:xlink="http://www.w3.org/1999/xlink" content-type="zoobank" xlink:type="simple">http://zoobank.org/B98BCC41-9654-4E6C-834E-1A2E69F84703</object-id>
                    </tp:taxon-name><tp:taxon-status xmlns:xlink="http://www.w3.org/1999/xlink" xlink:type="simple">sp. n.</tp:taxon-status><xref ref-type="fig" rid="F3">Figs 3E–H</xref><xref ref-type="fig" rid="F8">, 8</xref></tp:nomenclature><tp:treatment-sec sec-type="Type material examined"><title>Type material examined.</title><p>Holotype ♂ “Myanmar (Burma), Province Kachin State Kanphant/ Grenze to China, 29–30.05.2006, N<named-content xmlns:xlink="http://www.w3.org/1999/xlink" content-type="dwc:verbatimCoordinates" xlink:type="simple">26°08'51.2', E, 098°34'58.2" N</named-content>achtfang Leg. M. Langer, S. Naumann, &amp; S. Loeffler/ Coll. M. Langer” (ZFMK). Paratypes. 1 ♂ “Myanmar (Burma), Province Kachin State Kanphant/ Grenze to China, 29–30.05.2006, <named-content xmlns:xlink="http://www.w3.org/1999/xlink" content-type="dwc:verbatimCoordinates" xlink:type="simple">26°08'51.2'N, 098°34'58.2"E</named-content> Nachtfang Leg. M. Langer, S. Naumann, &amp; S. Loeffler/ Coll. M. Langer” (ZFMK), 1 ♂ “Myanmar (Burma), Kachin State, Hpiman; 21.–23.V.2002; leg. A. Azuma” (ZFMK), 1 ♂ “[China] Yunnan, Pianma, 2011-V-10, N: 26.018 E: 98.625, 1970m” (IZAS).</p></tp:treatment-sec><tp:treatment-sec sec-type="Description"><title>Description.</title><p>Body length: 11 mm, length of elytra: 7.6 mm, width: 5.2 mm. Body oblong, dark brown, antennal club yellowish brown, anterior labroclypeus shiny, dorsal surface dull, nearly glabrous.</p><p>Labroclypeus subtrapezoidal, little wider than long, widest at base, lateral margins weakly convex and convergent anteriorly, anterior angles weakly rounded, anterior margin weakly sinuate medially, margins strongly reflexed; surface flat and shiny, basis without dull toment, punctation dense, behind the anterior margin with coarser punctures each bearing a long erect seta; frontoclypeal suture indistinctly incised, flat and distinctly curved medially; smooth area anterior to eye approximately twice as wide as long; ocular canthus long and slender, glabrous, with a few minute and superficial punctures, with a long terminal seta. Frons dull, with fine and sparse punctures, beside the eyes and behind the frontoclypeal suture with a few erect setae. Eyes large, ratio diameter/interocular width: 0.69. Antenna with ten antennomeres, club with six antennomeres, moderately reflexed, twice as long as remaining antennomeres combined; antennomere 5 subequal to length of club, antennomere 4 strongly transverse, antennomere 3 half as long as pedicellus. Mentum elevated and slightly flattened anteriorly. Labrum weakly produced medially, with a moderate median sinuation.</p><p>Pronotum transverse, subrectangular, widest at base, lateral margins in basal half straight and nearly subparallel, evenly convex and strongly convergent in anterior half, anterior angles sharp and strongly produced, posterior angles right-angled, slightly rounded at the tip; anterior margin strongly convexly produced medially, marginal line incomplete medially; surface densely and finely punctate, with minute setae in punctures; setae of lateral border nearly absent; hypomeron basally distinctly carinate, but carina not produced. Scutellum moderately wide and short, with fine, moderately dense punctures, smooth on basal midline, with only minute setae.</p><p>Elytra oblong, widest shortly behind middle, striae weakly impressed, finely and moderately densely punctate, intervals weakly convex with punctures concentrated along the striae, odd intervals with a few fine, white, adpressed setae, otherwise only with very minute setae in punctures; epipleural edge fine, ending at the blunt external apical angle of elytra, epipleura densely setose, apical border narrowly membraneous, with a fine fringe of microtrichomes (visible at 100× magnification).</p><p>Ventral surface dull, coarsely and densely punctate, metasternum glabrous; metacoxa glabrous, with a few short setae laterally, posterior margin straight; abdominal sternites finely and unevenly and not densely punctuate, nearly glabrous, with a transverse row of coarse punctures, each bearing a robust short seta. Mesosternum between mesocoxae half as wide as slender mesofemur. Ratio of length of metepisternum/metacoxa: 1/1.47. Pygidium weakly convex and dull, finely and densely punctate, without a smooth midline, with a few longer setae on posterior half.</p><p>Legs slender; femora with two longitudinal rows of setae, finely and sparsely punctate between the rows; metafemur dull, anterior margin acute, behind anterior edge without serrated line, punctures and setae of anterior longitudinal row completely reduced, posterior margin in apical half ventrally smooth and not widened but slightly serrate in apical quarter, posterior margin dorsally distinctly serrated, on its basal portion with a few short setae. Metatibia slender and long, widest at apex, ratio of width/length: 1/4.3, sharply carinate dorsally, with two groups of spines, basal group at one third, apical group at three quarters of metatibial length, basally with a few robust but single setae; lateral face longitudinally convex, very finely, superficially and sparsely punctate, subdorsal longitudinal carina on lateral face present on about two third of metatibial length, but not very distinct; ventral edge finely serrated, with three robust setae of which the two distal ones are widely separated; medial face smooth, apex moderately distinctly concavely sinuate interiorly near tarsal articulation. Tarsomeres ventrally with sparse, short setae, laterally not carinate, protarsomeres smooth, meso- and metatarsomeres with a few fine punctures; metatarsomeres with a strongly serrated ridge ventrally and a sharp subventral carina immediately beside it, first metatarsomere distinctly longer than following two tarsomeres combined and distinctly longer than dorsal tibial spur. Protibia long, bidentate; anterior claws symmetrical, basal tooth of inner claw sharply truncate at apex.</p><p>Aedeagus: Fig. <xref ref-type="fig" rid="F3">3E–G</xref>. Female unknown.</p></tp:treatment-sec><tp:treatment-sec sec-type="Diagnosis"><title>Diagnosis.</title><p>The new species is in external morphology rather similar to <italic><tp:taxon-name>Neoserica trifida</tp:taxon-name></italic>. It differs (as from all other species of the <italic><tp:taxon-name>Neoserica abnormis</tp:taxon-name></italic> group) in the flattened and bifid left paramere (lateral view).</p></tp:treatment-sec><tp:treatment-sec sec-type="Variation"><title>Variation.</title><p>Body length: 10.4–11.0 mm, length of elytra: 7.6–8.2 mm, width: 5.2–5.6 mm.</p></tp:treatment-sec><tp:treatment-sec sec-type="Etymology"><title>Etymology.</title><p>The new species is named after its type locality, Kanphant.</p></tp:treatment-sec><tp:treatment-sec><!--Section generated to contain objects referenced in tp:taxon-treatment.--><fig id="F3" position="float" orientation="portrait"><label>Figure 3.</label><caption><p><bold>A–D:</bold> <italic><tp:taxon-name>Neoserica jiangxiensis</tp:taxon-name></italic> sp. n. (holotype) <bold>E–H</bold> <italic><tp:taxon-name>Neoserica kanphantensis</tp:taxon-name></italic> sp. n. (holotype) <bold>I–L</bold> <italic><tp:taxon-name>Neoserica trifida</tp:taxon-name></italic> sp. n. (holotype) <bold>A, E, I</bold> Aedeagus, left side lateral view <bold>C, G, K</bold> Aedeagus, right side lateral view <bold>B, F, J</bold> parameres, dorsal view <bold>D, H, L</bold> Habitus. Scale: 1 mm. Habitus not to scale.</p></caption><graphic xmlns:xlink="http://www.w3.org/1999/xlink" xlink:href="zookeys-439-027-g003.jpg" position="float" orientation="portrait" xlink:type="simple"/></fig><fig id="F8" position="float" orientation="portrait"><label>Figure 8.</label><caption><p>Distribution of the species of the <tp:taxon-name>Neoserica (s. l.) abnormis</tp:taxon-name> group: <italic><tp:taxon-name>Neoserica abnormis</tp:taxon-name></italic>, <italic><tp:taxon-name>Neoserica abnormoides</tp:taxon-name></italic>, <italic><tp:taxon-name>Neoserica allolaotica</tp:taxon-name></italic>, <italic><tp:taxon-name>Neoserica euyunnanica</tp:taxon-name></italic>, <italic><tp:taxon-name>Neoserica jiangxiensis</tp:taxon-name></italic>, <italic><tp:taxon-name>Neoserica kanphantensis</tp:taxon-name></italic>, <italic><tp:taxon-name>Neoserica namthaensis</tp:taxon-name></italic>, <italic><tp:taxon-name>Neoserica ponderosa</tp:taxon-name></italic>, <italic><tp:taxon-name>Neoserica putaoana</tp:taxon-name></italic>, <italic><tp:taxon-name>Neoserica thailandensis</tp:taxon-name></italic>, <italic><tp:taxon-name>Neoserica tonkinea</tp:taxon-name></italic>, <italic><tp:taxon-name>Neoserica yaoi</tp:taxon-name></italic>.</p></caption><graphic xmlns:xlink="http://www.w3.org/1999/xlink" xlink:href="zookeys-439-027-g008.jpg" position="float" orientation="portrait" xlink:type="simple"/></fig></tp:treatment-sec></tp:taxon-treatment>
