# Supplementary material for: A taxonomic review of the Neoserica (sensu lato) abnormis group (Coleoptera, Scarabaeidae, Sericini)
Source: Zookeys. 2014 Sep 8;(439):27–82. doi: 10.3897/zookeys.439.8055 (PMC4196255; doi:10.3897/zookeys.439.8055)
Supplement: XML Treatment for Neoserica (s. l.) cardamomensis [file zookeys.439.8055-treatment17.xml]

<!DOCTYPE tp:taxon-treatment
  PUBLIC "-//TaxonX//DTD Taxonomic Treatment Publishing DTD v0 20100105//EN" "tax-treatment-NSO.dtd">
<tp:taxon-treatment xmlns:tp="http://www.plazi.org/taxpub"><tp:treatment-meta><kwd-group><label>Taxon classification</label><kwd><named-content content-type="kingdom">Animalia</named-content></kwd><kwd><named-content content-type="order">Coleoptera</named-content></kwd><kwd><named-content content-type="family">Scarabaeidae</named-content></kwd></kwd-group><mixed-citation publication-type="journal"><person-group><name><surname>Ahrens</surname><given-names>Dirk</given-names></name><name><surname>Liu</surname><given-names>Wan-Gang</given-names></name><name><surname>Fabrizi</surname><given-names>Silvia</given-names></name><name><surname>Bai</surname><given-names>Ming</given-names></name><name><surname>Yang</surname><given-names>Xing-Ke</given-names></name></person-group><article-title>A taxonomic review of the <italic>Neoserica</italic> (sensu lato) <italic>abnormis</italic> group (Coleoptera, Scarabaeidae, Sericini)</article-title><source>Zookeys</source><day>8</day><month>9</month><year>2014</year><volume>2014</volume><issue>439</issue><fpage>27</fpage><lpage>82</lpage><pub-id pub-id-type="doi">10.3897/zookeys.439.8055</pub-id></mixed-citation></tp:treatment-meta><tp:nomenclature><tp:taxon-name>
                        <tp:taxon-name-part taxon-name-part-type="genus">Neoserica</tp:taxon-name-part>
                        (<tp:taxon-name-part taxon-name-part-type="sensu">s. l.</tp:taxon-name-part>)
                        <tp:taxon-name-part taxon-name-part-type="species">cardamomensis</tp:taxon-name-part>
                        <object-id xmlns:xlink="http://www.w3.org/1999/xlink" content-type="zoobank" xlink:type="simple">http://zoobank.org/8275FD66-7C1B-40CB-96BF-EA6C3F531FB3</object-id>
                    </tp:taxon-name><tp:taxon-status xmlns:xlink="http://www.w3.org/1999/xlink" xlink:type="simple">sp. n.</tp:taxon-status><xref ref-type="fig" rid="F6">Figs 6E–I</xref><xref ref-type="fig" rid="F9">, 9</xref></tp:nomenclature><tp:treatment-sec sec-type="Type material examined"><title>Type material examined.</title><p>Holotype: ♂ “Cambodia Cardamom Mts., Tumpor area, <named-content xmlns:xlink="http://www.w3.org/1999/xlink" content-type="dwc:verbatimCoordinates" xlink:type="simple">12°22'N, 103°02'E</named-content>, 1250m, Submontane forest, 27.ii-5.iii.2000, leg. M. Nuss” (SMTD). Paratypes: <bold>Cambodia:</bold> 1 ♂ Cambodia Cardamom Mts., Tumpor area, <named-content xmlns:xlink="http://www.w3.org/1999/xlink" content-type="dwc:verbatimCoordinates" xlink:type="simple">12°22'N, 103°02'E</named-content>, 1250m, Submontane forest, 27.ii-5.iii.2000, leg. M. Nuss” (ZFMK). <bold>Thailand:</bold> 1 ♂ “N-Thailand V.1990 Doi Inthanon lg. Malicky” (ZSMC), 1 ♂ “Thai 24–29.IV.1993 Doi Suithep Pacholátko &amp; Dembicky leg./ TS73” (CPPB), 1 ♂ “Thai, 17–24.V.1991 Chiang Dao 1000m <named-content xmlns:xlink="http://www.w3.org/1999/xlink" content-type="dwc:verbatimCoordinates" xlink:type="simple">19°25'N, 98°52'E</named-content> Vit Kuban leg./ Thailand ‘91 “Thanon Thong Cha” D. Král &amp; V. Kubáň” (ZFMK). <bold>Laos:</bold> 1 ♂ “Laos-NE Hua Phan prov., <named-content xmlns:xlink="http://www.w3.org/1999/xlink" content-type="dwc:verbatimCoordinates" xlink:type="simple">20°12'N, 104°01'E</named-content>, Phu Phan Mt., 1500–1900m, 17.5.–3.6.2007, leg. Vit Kuban” (ZFMK), 4 ♂♂ “Laos-NE, Houa Phan prov., 20°13'09–19"N, 103°59'54"-104°00'03"E, 1480–1510m Phou Pane Mt., 22.4.–14.5.2008 Vit Kubáň leg. (NMPC, ZFMK), 2 ♂♂ “Laos-NE, Houa Phan prov., 20°13'09–19"N, 103°59'54"-104°00'03"E, 1480–1510m Phou Pane Mt., 22.IV.–14.V.2008 Vit Kuban leg. (ZFMK), 1 ♂ “Laos-N, Louang Namtha circ., 04.05.1996 I. Pljushtch lg.” (ZFMK), 1 ♂ “Laos-NE, Houa Phan prov., ~20°12–13.5'N, 103°59.5'–104°01'E, Ban Sauei - Phou Pane Mt., 10.–16.vi.2009, 1340–1870 m, M. Brancucci &amp; local collectors leg./ NHMB Basel, NMPC Prague Laos 2009 Expedition: M. Brancucci, M. Geiser, Z. Kraus, D. Hauck, V. Kubáň” (NHMB), 2 ♂♂ “Laos-NE, Houa Phan prov., ~20°12–13.5'N, 103°59.5'–104°01'E, Ban Sauei - Phou Pane Mt., 1340–1870 m, 15.iv-15.v.2008, Lao collectors leg.” (NHMB), 1 ♂ “Laos-NE, Houa Phan prov., 20°13'09–19"N, 103°59'54"–104°00'03"E, 1480–1550m Phou Pane Mt., 1.-16.vi.2009, Zdenek Kraus leg./ NHMB Basel, NMPC Prague Laos 2009 Expedition: M. Brancucci, M. Geiser, Z. Kraus, D. Hauck, V. Kubáň” (NHMB), 1 ♂ “Laos-NE, Houa Phan prov., 20°11–13'N, 103°59'-104°01'E, Ban Sauei - Phou Pane Mt., 9.–17.vi.2009, 1300–1900 m, Michael Geiser leg. / NHMB Basel, NMPC Prague Laos 2009 Expedition: M. Brancucci, M. Geiser, Z. Kraus, D. Hauck, V. Kubáň” (NHMB), 2 ♂♂ “Laos-NE, Xieng Khouang prov., <named-content xmlns:xlink="http://www.w3.org/1999/xlink" content-type="dwc:verbatimCoordinates" xlink:type="simple">19°38.20'N, 103°20.20'E</named-content>, Phonsavan (30 km NE); Phou Sane Mt., 1420 m, 10.–30.v.2009, D. Hauck leg. / NHMB Basel, NMPC Prague Laos 2009 Expedition: M. Brancucci, M. Geiser, Z. Kraus, D. Hauck, V. Kubáň” (NHMB), 1 ♂ “Laos-NE, Houa Phan prov., 20°13'09–19"N, 103°59'54"–104°00'03"E, 1480–1550m Phou Pane Mt., 9.-16.vi.2009, David Hauck leg./ NHMB Basel, NMPC Prague Laos 2009 Expedition: M. Brancucci, M. Geiser, Z. Kraus, D. Hauck, V. Kubáň” (NHMB), 2 ♂♂ “Laos-NE, Xieng Khouang prov., <named-content xmlns:xlink="http://www.w3.org/1999/xlink" content-type="dwc:verbatimCoordinates" xlink:type="simple">19°38.20'N, 103°20.20'E</named-content>, Phonsavan (30 km NE): Phou Sane Mt., 1420 m, 10.-30.v.2009, Z. Kraus leg. / NHMB Basel, NMPC Prague Laos 2009 Expedition: M. Brancucci, M. Geiser, Z. Kraus, D. Hauck, V. Kubáň” (NHMB), 3 ♂♂ “Laos-NE, Xieng Khouang prov., 19°37–38'N, 103°20'E, 30 km NE Phonsavan: Ban Na Lam - Phou Sane Mt., 1300–1500 m, 10.-30.v.2009, M. Geiser leg. / NHMB Basel, NMPC Prague Laos 2009 Expedition: M. Brancucci, M. Geiser, Z. Kraus, D. Hauck, V. Kubáň” (NHMB), 12 ♂♂, 2 ♀♀ “Laos, Attapeau prov.; Annam Highlands Mts Dong Amphan; NBCA, ca. 1160 m Nong Fa (crater lake) env., <named-content xmlns:xlink="http://www.w3.org/1999/xlink" content-type="dwc:verbatimCoordinates" xlink:type="simple">15°05.9'N, 107°25.6'E</named-content> St. Jakl lgt, 30.4.–6.5.2010” (ZFMK), 9 ♂♂, 4 ♀♀ “Laos, Attapeau prov.; Annam Highlands Mts. Dong Amphan NBCA, ca. 1160 m Nong Fa (crater lake) env., <named-content xmlns:xlink="http://www.w3.org/1999/xlink" content-type="dwc:verbatimCoordinates" xlink:type="simple">15°05.9'N, 107°25.6'E</named-content> Jiří Hájek leg. 30.iv.-6.v.2010” (NMPC). <bold>China:</bold> 3 ♂♂ “Mengla, Yunan, 21.IV.1982, leg. Jiang Shengqiao” (IZAS), 1 ♂, 2 ♀♀ “Caiyanghe, Pu'er, Yunnan, 28.VII.2007, leg. Ren Guodong, Hou Wenjun, Li Yalin”(HBUM), 1 ♂ “Mengla, Xishuangbanna, Yunnan, 4.IV.1982, leg. Wang Sumei, Zhou Jingruo” (NUYS), 1 ♂ “Mengla, Yunnan, 20.IV.1982, 670m, light trap, leg. Yu Peiyu” (IZAS).</p></tp:treatment-sec><tp:treatment-sec sec-type="Description"><title>Description.</title><p>Body length: 12.0 mm, length of elytra: 9.6 mm, width: 7.6 mm. Body oblong, dark brown, antennal club yellowish brown, anterior labroclypeus shiny, dorsal surface dull, opaque toment on elytra and pronotum less thick, with a light trace of shine, sparsely setose.</p><p>Labroclypeus slightly subtrapezoidal, distinctly wider than long, widest at base, lateral margins moderately convex and moderately convergent anteriorly, anterior angles strongly rounded, anterior margin weakly sinuate medially, margins moderately reflexed; surface convexly elevated at middle and shiny, basis with dull toment, punctation dense, anteriorly more sparse, behind the anterior margin with coarse punctures each bearing a long erect seta; frontoclypeal suture distinctly incised, flat and distinctly curved medially; smooth area anterior to eye approximately 1.5 times as wide as long; ocular canthus moderately wide and long (length = 1/3 of ocular diameter), glabrous, with a fine terminal seta. Frons dull, with fine and dense punctures, beside the eyes a with a few erect setae. Eyes small, ratio diameter/interocular width: 0.48. Antenna with ten antennomeres, club with seven antennomeres, straight, 1.2 times as long as remaining antennomeres combined; antennomere 5 subequal to length of club, antennomere 4 more than half as long as the club, antennomere 3 half as long as pedicellus. Mentum elevated and slightly flattened anteriorly. Labrum distinctly produced medially, with a moderate median sinuation.</p><p>Pronotum moderately transverse, subtrapezoidal, widest at base, lateral margins evenly convex and convergent anteriorly, anterior angles sharp and distinctly produced, posterior angles blunt, strongly rounded at the tip; anterior margin nearly straight, with a fine and complete marginal line; surface densely and finely punctate with minute setae in punctures; setae of lateral border sparse; hypomeron basally distinctly carinate, but carina only weakly produced. Scutellum long, triangular with nearly straight sides, apex slightly rounded, with fine, dense punctures, impunctate along the middle, with only minute setae.</p><p>Elytra oblong, widest shortly behind the middle, striae weakly impressed, finely and moderately densely punctate, odd intervals distinctly convex with punctures concentrated along the striae, others evenly punctate and nearly flat, odd intervals with white scale-like, adpressed setae, otherwise only with very minute setae in punctures; epipleural edge fine, very narrow behind the middle, ending at the moderately rounded external apical angle of elytra, epipleura densely setose, apical border chitinous, with only a very fine fringe of microtrichomes (visible at 100× magnification).</p><p>Ventral surface dull, coarsely and densely punctate, metasternum sparsely covered with setae on the disc, glabrous on sides; metacoxa glabrous, with a few short setae laterally, posterior margin weakly convex; abdominal sternites finely and unevenly densely punctuate, nearly glabrous, with a transverse row of coarse punctures, each bearing a robust short seta. Mesosternum between mesocoxae half as wide as slender mesofemur. Ratio of length of metepisternum/metacoxa: 1/1.77. Pygidium moderately convex and dull, densely punctate, fine punctures mixed with coarser ones, without smooth midline, with a few setae beside apical margin.</p><p>Legs slender; femora with two longitudinal rows of setae, finely and sparsely punctate between the rows; metafemur dull, anterior margin acute, behind anterior edge without serrated line, setae of anterior longitudinal row nearly completely lacking, posterior margin in apical half ventrally smooth and slightly widened, posterior margin dorsally distinctly serrated, on its basal portion with a few short setae. Metatibia slender and long, widest at apex, ratio of width/length: 1/3.7, sharply carinate dorsally, with two groups of spines, basal group just before the middle, apical group at three quarters of metatibial length, basally with a few robust but single setae; lateral face longitudinally convex, very finely, superficially and sparsely punctate, subdorsal longitudinal carina on lateral face present on about two third of metatibial length; ventral edge finely serrated, with three robust equidistant setae; medial face smooth, apex moderately concavely sinuate interiorly near tarsal articulation. Tarsomeres ventrally with sparse, short setae, laterally not carinate, protarsomeres smooth, meso- and metatarsomeres with a few very fine punctures; metatarsomeres ventrally glabrous, with a strongly serrated ridge ventrally and a sharp subventral carina immediately beside it, first metatarsomere as long as following two tarsomeres combined and slightly longer than dorsal tibial spur. Protibia long, bidentate; anterior claws symmetrical, basal tooth of inner claw sharply truncate at apex.</p><p>Aedeagus: Fig. <xref ref-type="fig" rid="F6">6E–H</xref>.</p></tp:treatment-sec><tp:treatment-sec sec-type="Diagnosis"><title>Diagnosis.</title><p><italic><tp:taxon-name>Neoserica cardamomensis</tp:taxon-name></italic> sp. n. differs from all other species of the <italic><tp:taxon-name>Neoserica abnormis</tp:taxon-name></italic> group by an antennal club of males composed of seven antennomeres.</p></tp:treatment-sec><tp:treatment-sec sec-type="Variation"><title>Variation.</title><p>Body length: 11.4–14.1 mm, length of elytra: 8.5–10.5 mm, width: 6.1–7.6 mm. Female: Antennal club composed of five antennomeres, club as long as remaining antennomeres combined, 6<sup>th</sup> antennomere subequal three quarters of club length, 7<sup>th</sup> antennomere slightly transverse; disc of pygidium less convex than in male, only at apex strongly convex.</p></tp:treatment-sec><tp:treatment-sec sec-type="Etymology"><title>Etymology.</title><p>The new species is named after the Cardamom Mountains (Cambodia) where its type locality is situated.</p><!--PageBreak--></tp:treatment-sec><tp:treatment-sec><!--Section generated to contain objects referenced in tp:taxon-treatment.--><fig id="F6" position="float" orientation="portrait"><label>Figure 6.</label><caption><p><bold>A–D</bold> <italic><tp:taxon-name>Neoserica abnormoides</tp:taxon-name></italic> sp. n. (holotype) <bold>E–I</bold> <italic><tp:taxon-name>Neoserica cardamomensis</tp:taxon-name></italic> sp. n. (holotype) <bold>J–M</bold> <italic><tp:taxon-name>Neoserica namthaensis</tp:taxon-name></italic> sp. n. (holotype) <bold>A, E, J</bold> Aedeagus, left side lateral view <bold>C, H, L</bold> Aedeagus, right side lateral view <bold>B, F, K</bold> parameres, dorsal view <bold>G</bold> aedeagus, ventral view <bold>D, I, M</bold> Habitus. Scale: 1 mm. Habitus not to scale.</p></caption><graphic xmlns:xlink="http://www.w3.org/1999/xlink" xlink:href="zookeys-439-027-g006.jpg" position="float" orientation="portrait" xlink:type="simple"/></fig><fig id="F9" position="float" orientation="portrait"><label>Figure 9.</label><caption><p>Distribution of the species of the <tp:taxon-name>Neoserica (s. l.) abnormis</tp:taxon-name> group: <italic><tp:taxon-name>Neoserica alloputaoana</tp:taxon-name></italic>, <italic><tp:taxon-name>Neoserica bairailingshanica</tp:taxon-name></italic>, <italic><tp:taxon-name>Neoserica cardamomensis</tp:taxon-name></italic>, <italic><tp:taxon-name>Neoserica huangi</tp:taxon-name></italic>, <italic><tp:taxon-name>Neoserica lamellosa</tp:taxon-name></italic>, <italic><tp:taxon-name>Neoserica natmatoungensis</tp:taxon-name></italic>, <italic><tp:taxon-name>Neoserica simplicissima</tp:taxon-name></italic>, <italic><tp:taxon-name>Neoserica taunggyiana</tp:taxon-name></italic>, <italic><tp:taxon-name>Neoserica trifida</tp:taxon-name></italic>, <italic><tp:taxon-name>Neoserica yingjiangensis</tp:taxon-name></italic>.</p></caption><graphic xmlns:xlink="http://www.w3.org/1999/xlink" xlink:href="zookeys-439-027-g009.jpg" position="float" orientation="portrait" xlink:type="simple"/></fig></tp:treatment-sec></tp:taxon-treatment>
